# Supplementary material for: The acceptability of TV-based game platforms as an instrument to support the cognitive evaluation of senior adults at home
Source: PeerJ. 2017 Jan 3;5:e2845. doi: 10.7717/peerj.2845 (PMC5214704; doi:10.7717/peerj.2845)
Supplement: Data S1 [file peerj-05-2845-s001.xlsx]

## Sheet: Pre-pilot
		Pre-pilot
			YES	NO	Don't know / No answer			Total	YES	NO	DN/NA
2		Did you already take part in other pilot testing activities related to teleassistance, social and health services or supporting technologies?	3	59				62	4.83871	95.1613	0
6		If you have already taken part in other pilot testing, do you know if the tested products or services were eventually implemented?	0	3				3	0	100	0
12		Do you know which services are available in this platform?	51	11				62	82.2581	17.7419	0
14		Do yo think that a platform like this would improve the sense of security at home?	9	35	18			44	20.4545	79.5455	40.9091
16		Do you think that this platform will put you closer to the technological world than you are today?	48	10	4			58	82.7586	17.2414	6.89655
19		Do you think that the services available will be more accessible (i.e., it would be easier or more comfortable for you to use them) than similar services available through a regular personal computer?	58	1	3			59	98.3051	1.69492	5.08475
21		Are you a PC user?	41	21				62	66.129	33.871	0
27		Do you suffer any limitation to use a PC?	2	60				62	3.22581	96.7742	0
28		Do you use any adapted device to use a PC?	0	41				41	0	100	0
33		Does a PC help you along your daily life?	35	6				41	85.3659	14.6341	0
36		Are there any applications you cannot use because they are not accessible?	4	37				41	9.7561	90.2439	0
39		Do you think that this platform will put you closer to the Internet world?	36	15	11			51	70.5882	29.4118	21.5686
40		Do you know Google?	43	19				62	69.3548	30.6452	0
41		Do you know YouTube?	39	23				62	62.9032	37.0968	0
42		Do you know Twitter?	27	35				62	43.5484	56.4516	0
43		Do you know Facebook?	38	24				62	61.2903	38.7097	0
44		Do you know Gmail?	39	23				62	62.9032	37.0968	0
45		Do you know Wikipedia?	38	24				62	61.2903	38.7097	0
46		Are you a social network user?	20	42				62	32.2581	67.7419	0
47		Are you a member of any private social network?	21	41				62	33.871	66.129	0
54		In your opinion, is a TV set more accessible than a PC?	61	1				62	98.3871	1.6129	0
56		Do you regularly use the standard TV remote?	62	0				62	100	0	0
57		Do you find any difficulty in using the TV remote?	5	57				62	8.06452	91.9355	0
60		Would you prefer to access using the TV set services available only through your PC? (e.g. Social networks, games, online purchasing, etc.)	51	6	5			57	89.4737	10.5263	8.77193
63		Have you ever played with a videogame console?	19	43				62	30.6452	69.3548	0
65		Are you a Nintendo Wii user?	30	32				62	48.3871	51.6129	0
			1	2	3	4	5
4		In case you have taken part in other pilot testing before, What are your impressions on them?	0	0	2	1	0
22		In case you are a PC user, how frequently do you use it?	1	8	16	5	11
25		Please rate the degree of usability of a PC (1 = not accessible; 5 = totally accessible)	0	5	9	12	15
49		Please rate the accessibility of the social networks in which you participate (1 = not accessible; 5 = totally accessible)	0	2	8	7	4
55		Please state how frequently do you watch television (1= nothing at all; 5 = most of my free time).	5	16	27	8	6
66		If you are a Nintendo Wii user, please rate the ease of use of the WiiMote (1= very complicated to use; 5 = very easy)	0	3	7	13	19
			Rehabilitation exercises	Activity and memory games	Health	Agenda and notifications	Noticias	On-demand TV	Weather	Communication	Wikipedia	All	Don't know
13		Which service do you think it will be more useful for you?	14	20	10	9	5	6	3	4	1
			It is not neccessary	I do not have it	I would need some adaptations to use it	I do not know how to operate it	Other
23		In case you are not a PC user, please state the reasons why you are not a PC user.	3	2	0	13	3
			Leisure	Work	Free time	Other
24		In case you are a PC user, which is its main use?	32	14	12	5
			Wordprocessor	Spreadsheet	Presentations	Data bases	Photo editor	E-mail	Browser	Games	Skype
35		Which PC applications do you use more?	19	6	1	1	1	19	40	2	2
			Web browsing	Leisure, video watching, blogs…	Internet shopping	Banking / e-administration	Social networking	News, being informed	Work	E-mail access	e-learning	Other
38		In case you are an Internet user, which are its main uses?	41	31	15	28	16	37	12	39	7	1
			Alone	With somebody else	Both
50		In case you are a PC user, do you use it alone or with somebody else?	40	0	1
59		When you watch TV, do you do it alone or with somebody else?	12	22	28
			living room	bedroom	other working/study room	Specific computer room	Other
52		In which room is your PC?	12	7	15	10	9
			TV	PC
		Which of the two devices (TV set, PC) is easier to use?	61	1
			Regular remote	WiiMote	Don't know / No answer
67		If you could choose between a regular remote or a WiiMote to control your TV, which one would you choose?	11	48	3

## Sheet: Post-pilot
		Post pilot
			Less than 1 hour	1-2 hours	2-5 hours	5-10 hours	More than 10 hours
1		Please state how much time do you have devoted to the plaform	7	20	13	11	2
		Respuestas de 1 a 5							Answers given as a percentage
			1 (Very difficult)	2	3	4	5 (Very easy)	Total # Resp.	0.01	0.02	0.03	0.04	0.05
2		In general terms, please rate the ease of use of the platform (1 to 5, 1 = very difficult ; 5 = very easy)	1	4	13	23	21	62	1.6129	6.45161	20.9677	37.0968	33.871
3		Please rate the look and feel of the menus in this platform (1-5, 1 = totally unconvenient; 5 = most convenient)	0	1	5	14	42	62	0	1.6129	8.06452	22.5806	67.7419
25	Agenda / notifications	Please indicate how frequently did you use this service (1-5, 1=seldom; 5 = frequently)	25	19	11	3	0	58	43.1034	32.7586	18.9655	5.17241	0
26	Agenda / notifications	Please rate the usefulness of this service (1-5, 1 = totally useless; 5 = very useful)	0	4	5	24	25	58	0	6.45161	8.06452	38.7097	40.3226
27	Agenda / notifications	Did you find this service simple and intuitive? Please rate its ease of use (1-5, 1 = very difficult; 5 = very easy)	2	1	8	22	22	55	3.63636	1.81818	14.5455	40	40
33	Facebook	Please indicate how frequently did you use this service (1-5, 1=seldom; 5 = frequently)	58	0	0	0	0	58	100	0	0	0	0
34	Facebook	Please rate the usefulness of this service (1-5, 1 = totally useless; 5 = very useful)	4	9	27	14	4	58	6.89655	15.5172	46.5517	24.1379	6.89655
35	Facebook	Did you find this service simple and intuitive? Please rate its ease of use (1-5, 1 = very difficult; 5 = very easy)	1	0	6	28	6	41	2.43902	0	14.6341	68.2927	14.6341
40	Twitter	Please indicate how frequently did you use this service (1-5, 1=seldom; 5 = frequently)	44	8	5	1	0	58	75.8621	13.7931	8.62069	1.72414	0
41	Twitter	Please rate the usefulness of this service (1-5, 1 = totally useless; 5 = very useful)	7	11	26	11	3	58	12.069	18.9655	44.8276	18.9655	5.17241
42	Twitter	Did you find this service simple and intuitive? Please rate its ease of use (1-5, 1 = very difficult; 5 = very easy)	1	0	5	28	8	42	2.38095	0	11.9048	66.6667	19.0476
47	Rehabilitation videos	Please indicate how frequently did you use this service (1-5, 1=seldom; 5 = frequently)	6	10	19	12	11	58	10.3448	17.2414	32.7586	20.6897	18.9655
48	Rehabilitation videos	Please rate the usefulness of this service (1-5, 1 = totally useless; 5 = very useful)	0	1	9	17	36	63	0	1.5873	14.2857	26.9841	57.1429
49	Rehabilitation videos	Did you find this service simple and intuitive? Please rate its ease of use (1-5, 1 = very difficult; 5 = very easy)	0	0	6	5	45	56	0	0	10.7143	8.92857	80.3571
54	Rehabilitation games	Please indicate how frequently did you use this service (1-5, 1=seldom; 5 = frequently)	8	5	18	10	17	58	13.7931	8.62069	31.0345	17.2414	29.3103
55	Rehabilitation games	Please rate the usefulness of this service (1-5, 1 = totally useless; 5 = very useful)	1	0	5	21	36	63	1.5873	0	7.93651	33.3333	57.1429
56	Rehabilitation games	Did you find this service simple and intuitive? Please rate its ease of use (1-5, 1 = very difficult; 5 = very easy)	1	0	4	19	33	57	1.75439	0	7.01754	33.3333	57.8947
61	YouTube	Please indicate how frequently did you use this service (1-5, 1=seldom; 5 = frequently)	32	14	5	4	3	58	55.1724	24.1379	8.62069	6.89655	5.17241
62	YouTube	Please rate the usefulness of this service (1-5, 1 = totally useless; 5 = very useful)	2	8	23	12	13	58	3.44828	13.7931	39.6552	20.6897	22.4138
63	YouTube	Did you find this service simple and intuitive? Please rate its ease of use (1-5, 1 = very difficult; 5 = very easy)	1	1	7	22	21	52	1.92308	1.92308	13.4615	42.3077	40.3846
68	Wikipedia	Please indicate how frequently did you use this service (1-5, 1=seldom; 5 = frequently)	21	11	18	3	5	58	36.2069	18.9655	31.0345	5.17241	8.62069
69	Wikipedia	Please rate the usefulness of this service (1-5, 1 = totally useless; 5 = very useful)	1	2	12	22	21	58	1.72414	3.44828	20.6897	37.931	36.2069
70	Wikipedia	Did you find this service simple and intuitive? Please rate its ease of use (1-5, 1 = very difficult; 5 = very easy)	1	1	5	12	35	54	1.85185	1.85185	9.25926	22.2222	64.8148
75	Google Images	Please indicate how frequently did you use this service (1-5, 1=seldom; 5 = frequently)	29	16	10	2	1	58	50	27.5862	17.2414	3.44828	1.72414
76	Google Images	Please rate the usefulness of this service (1-5, 1 = totally useless; 5 = very useful)	0	3	20	23	12	58	0	5.17241	34.4828	39.6552	20.6897
77	Google Images	Did you find this service simple and intuitive? Please rate its ease of use (1-5, 1 = very difficult; 5 = very easy)	1	1	5	15	31	53	1.88679	1.88679	9.43396	28.3019	58.4906
82	On-demand TV	Please indicate how frequently did you use this service (1-5, 1=seldom; 5 = frequently)	14	12	13	13	6	58	24.1379	20.6897	22.4138	22.4138	10.3448
83	On-demand TV	Please rate the usefulness of this service (1-5, 1 = totally useless; 5 = very useful)	0	2	10	16	30	58	0	3.44828	17.2414	27.5862	51.7241
84	On-demand TV	Did you find this service simple and intuitive? Please rate its ease of use (1-5, 1 = very difficult; 5 = very easy)	0	1	4	19	31	55	0	1.81818	7.27273	34.5455	56.3636
89	News	Please indicate how frequently did you use this service (1-5, 1=seldom; 5 = frequently)	9	10	15	12	12	58	15.5172	17.2414	25.8621	20.6897	20.6897
90	News	Please rate the usefulness of this service (1-5, 1 = totally useless; 5 = very useful)	0	4	7	20	28	59	0	6.77966	11.8644	33.8983	47.4576
91	News	Did you find this service simple and intuitive? Please rate its ease of use (1-5, 1 = very difficult; 5 = very easy)	0	0	5	17	32	54	0	0	9.25926	31.4815	59.2593
96	Leisure events	Please indicate how frequently did you use this service (1-5, 1=seldom; 5 = frequently)	22	12	16	4	4	58	37.931	20.6897	27.5862	6.89655	6.89655
97	Leisure events	Please rate the usefulness of this service (1-5, 1 = totally useless; 5 = very useful)	0	4	8	25	21	58	0	6.89655	13.7931	43.1034	36.2069
98	Leisure events	Did you find this service simple and intuitive? Please rate its ease of use (1-5, 1 = very difficult; 5 = very easy)	0	1	3	20	27	51	0	1.96078	5.88235	39.2157	52.9412
			Alone	With somebody else	Both
5		During the pilot, did you interact with the platform alone or with somebody else?	32	10	20
			Wiimote	Regular remote	Both
7		Which remotes did you use?	62	0	0
		Respuestas si no
			YES	NO	DN/NA			Total	YES	NO	DN/NA
10		Did you find any service very difficult to use?	6	56	0			62	9.67742	90.3226	0
14		Would you like to keep using this platform?	47	13	2			62	75.8065	20.9677	3.22581
16		Do yo think that this platform improved the sense of security at home?	5	47	10			62	8.06452	75.8065	16.129
18		Would you include any additional service?	32	28	2			62	51.6129	45.1613	3.22581
20		Do you think that the platform improved your quality of life?	11	43	8			62	17.7419	69.3548	12.9032
22		Did you experience any error / failure?	16	46				62	25.8065	74.1935	0
29		Do you find it convenient that other persons, like caretakers or family members, can add events to your agenda?	58	0				58	100	0	0
31	Agenda / notifications	Did you experience any error / failure when using this service?	0	58				58	0	100	0
38	Facebook	Did you experience any error / failure when using this service?	0	58				58	0	100	0
45	Twitter	Did you experience any error / failure when using this service?	0	58				58	0	100	0
52	Rehabilitation videos	Did you experience any error / failure when using this service?	0	58				58	0	100	0
59	Rehabilitation games	Did you experience any error / failure when using this service?	3	55				58	5.17241	94.8276	0
66	YouTube	Did you experience any error / failure when using this service?	2	57				59	3.38983	96.6102	0
73	Wikipedia	Did you experience any error / failure when using this service?	1	57				58	1.72414	98.2759	0
80	Google Images	Did you experience any error / failure when using this service?	1	57				58	1.72414	98.2759	0
87	On-demand TV	Did you experience any error / failure when using this service?	7	51				58	12.069	87.931	0
94	News	Did you experience any error / failure when using this service?	2	56				58	3.44828	96.5517	0
101	Leisure events	Did you experience any error / failure when using this service?	0	58				58	0	100	0
			Agenda / notifications	Facebook	Twitter	Rehabilitation videos	Questionnaires	Puzzle	Find the intruder	Memory game	Sequence sorting	Q/A	YouTube	Wikipedia	Google Images	On-demand TV	News	Leisure events	Weather
11		(Did you find any service very difficult to use?) Cold you identify which one(s)?	0	0	1	0	2	0	0	1	2		1	1	0	1	0	0	0
12		Which one(s) of these services did you use the least?	5	15	0	0	3	0	0	0	1		3	2	4	4	1	2	2
13		Which one(s) of these services did you use the most?	2	0	3	23	2	34	30	29	33	32	7	12	4	18	25	4	18
