# Supplementary material for: The acceptability of TV-based game platforms as an instrument to support the cognitive evaluation of senior adults at home
Source: PeerJ. 2017 Jan 3;5:e2845. doi: 10.7717/peerj.2845 (PMC5214704; doi:10.7717/peerj.2845)
Supplement: Data S2 [file peerj-05-2845-s002.xlsx]

## Sheet: Summary
	YES	NO	NA	Same	TOT	%YES	%NO	%ame
Do you believe this experience has improved your cognitive state?	18	3			21	0.857143	0.142857
Do you think your cognitive state could improve if yo continued using this platform?	20	1			21	0.952381	0.047619
Can you remember the services available?	13	8			21	0.619048	0.380952
Do you feel closer to the Internet world after using the platform?	5	5		11	21	0.238095	0.238095	0.52381
In your opinion, is the TV set more accesible than a PC?	16	5			21	0.761905	0.238095
What would you prefer, accessing these services through the TV ori through the PC only?	9	8		4	21	0.428571	0.380952	0.190476
Do you think that playing games can contribute to improve your cognitive state?	14	3	4		21	0.666667	0.142857
	Phone	Several	TV
In the case you installed a tele-assistance system at home, what would you prefer to interact with it, the TV, the phone or a PC?	9	7	5		21
	0.428571	0.333333	0.238095
	1	2	3	4	5	TOT
Please rank tha accessibility degree of a PC (1 least accessible, 5 most accesible)	4	1	8	1	7	21
	0.190476	0.047619	0.380952	0.047619	0.333333	1
Participants	21	64	0.328125

## Sheet: Graphs
	YES	NO
Do you believe this experience has improved your cognitive state?	0.857143	0.142857
Do you think your cognitive state could improve if yo continued using this platform?	0.952381	0.047619
Can you remember the services available?	0.619048	0.380952
Do you feel closer to the Internet world after using the platform?	0.238095	0.238095	0.52381
In your opinion, is the TV set more accesible than a PC?	0.761905	0.238095
What would you prefer, accessing these services through the TV ori through the PC only?	0.428571	0.380952	0.190476
Do you think that playing games can contribute to improve your cognitive state?	0.666667	0.142857
	Very high	high	Average	Low	Very low
Please rank tha accessibility degree of a PC (1 least accessible, 5 most accesible)	0.190476	0.047619	0.380952	0.047619	0.333333
	TV	Phone	PC
In the case you installed a tele-assistance system at home, what would you prefer to interact with it, the TV, the phone or a PC?	0.428571	0.333333	0.238095
